# Supplementary material for: Biophysical and physiological processes causing oxygen loss from coral reefs
Source: eLife. 2019 Dec 3;8:e49114. doi: 10.7554/eLife.49114 (PMC6890468; doi:10.7554/eLife.49114)
Supplement: Figure 2—source data 1. [file elife-49114-fig2-data1.csv]

Experiment	Treatment	Species	Calcification	Bacteria (E8/L)	Bacteria error(E8/L)	T0-TF (h)	Bacterial growth (E8 l-1 h-1)	Bacterial growth (E8 l-1 hday-1)	Bacterial growth error (E8 l-1 h-1)	DOC (uM)	DOC error (uM)	Microbial DOC consumption (uM h-1)	Microbial DOC consumption error (uM h-1)	DOC consumption (umol/(cells 10E8))	DOC consumption error (umol/(cells 10E8))	O2 (uM)	O2 error (uM)	O2 consumption error (uM h-1)	O2 consumption (umol/(cells 10E8))	O2 consumption error (umol/(cells 10E8))		O2 consumption (umol/(cells 10E8)/day)	O2 consumption (umol/(cells 10E6)/day)
4	Control	Control	control	2.23	0.0223	50	0.047	1.128	0.000446	73.16	0.7316	0.084842319	0.014632	1.8	0.311319149	240.31	0.1	0.004512	9.6	0.132343577		4.608	0.04608
4	Control	Control	control	2.33	0.0233	50	0.069	1.656	0.000466	72.55	0.7255	0.098541879	0.01451	1.44	0.210289855	237.5	0.1	0.001035	1.5	0.018100434		0.72	0.0072
4	Algae	Turbinaria	fleshy	2.49	0.0249	50	0.236	5.664	0.000498	191.57	1.9157	0.516785351	0.038314	2.19	0.162347458	259.69	0.1	0.0128384	5.44	0.055597975		2.6112	0.026112
4	Algae	Turbinaria	fleshy	1.94	0.0194	50	0.173	4.152	0.000388	193.34	1.9334	0.413021363	0.038668	2.38	0.223514451	275.94	0.1	0.0061761	3.57	0.036586846		1.7136	0.017136
4	Algae	Turbinaria	fleshy	2.14	0.0214	50	0.185	4.44	0.000428	213.85	2.1385	0.524923703	0.04277	2.83	0.231189189	269.06	0.1	0.0071965	3.89	0.039927462		1.8672	0.018672
4	Algae	Turbinaria	fleshy	2.46	0.0246	50	0.173	4.152	0.000492	179.81	1.7981	0.185825704	0.035962	1.08	0.207872832	276.25	0.1	0.0049478	2.86	0.02973409		1.3728	0.013728
4	Algae	Turbinaria	fleshy	2.84	0.0284	50	0.122	2.928	0.000568	179.84	1.7984	0.377755171	0.035968	3.09	0.294819672	271.25	0.1	0.0056242	4.61	0.050851433		2.2128	0.022128
4	Control	Control	control	1.8	0.018	40	0.048	1.152	0.00045	75.38	0.7538	0.117348485	0.018845	2.46	0.392604167	244.06	0.1	0.0018864	3.93	0.053869768		2.358	0.02358
4	Control	Control	control	1.78	0.0178	40	0.06	1.44	0.000445	86.2	0.862	0	0.02155	0	0.359166667	246.25	0.1	0.002418	4.03	0.050174219		2.418	0.02418
4	Control	Control	control	1.78	0.0178	40	0.062	1.488	0.000445	70.03	0.7003	0.030454545	0.0175075	0.49	0.282379032	243.44	0.1	0.0020832	3.36	0.041358768		2.016	0.02016
4	Algae	Amansia	fleshy	1.73	0.0173	40	0.627	15.048	0.0004325	238.43	2.3843	1.701515152	0.0596075	2.71	0.095067783	255.94	0.1	0.0120384	1.92	0.019245624		1.152	0.01152
4	Algae	Amansia	fleshy	1.78	0.0178	40	0.671	16.104	0.000445	337.27	3.3727	3.034090909	0.0843175	4.53	0.125659463	251.88	0.1	0.0173789	2.59	0.025956894		1.554	0.01554
4	Algae	Amansia	fleshy	1.96	0.0196	40	0.214	5.136	0.00049	148.76	1.4876	0.458333333	0.03719	2.15	0.173785047	273.13	0.1	0.0038948	1.82	0.018671002		1.092	0.01092
4	Algae	Amansia	fleshy	2.29	0.0229	40	0.583	13.992	0.0005725	339.21	3.3921	2.856060606	0.0848025	4.9	0.145458834	248.75	0.1	0.020988	3.6	0.036173158		2.16	0.0216
4	Algae	Amansia	fleshy	1.81	0.0181	40	0.592	14.208	0.0004525	193.36	1.9336	1.024242424	0.04834	1.73	0.081655405	265.31	0.1	0.008288	1.4	0.014040837		0.84	0.0084
4	Control	Control	control	3.38	0.0338	44	0.048	1.152	0.000768182	69.27	0.6927	0.048573975	0.015743182	1.02	0.327982955	245.94	0.1	0.0044352	9.24	0.174369652		5.04	0.0504
4	Control	Control	control	3.43	0.0343	44	0.057	1.368	0.000779545	70.35	0.7035	0.11244801	0.015988636	1.96	0.280502392	240.63	0.1	0.0025536	4.48	0.075901227		2.443636364	0.024436364
4	Control	Control	control	3.35	0.0335	44	0.086	2.064	0.000761364	83.14	0.8314	0	0.018895455	0	0.219714588	240.94	0.1	0.0015308	1.78	0.023773282		0.970909091	0.009709091
4	Control	Control	control	1.69	0.0169	50	0.063	1.512	0.000338	73	0.73	0.056426117	0.0146	0.89	0.231746032	248.44	0.1	0.0003339	0.53	0.006014603		0.2544	0.002544
4	Control	Control	control	1.92	0.0192	50	0.05	1.2	0.000384	72.1	0.721	0.017250859	0.01442	0.35	0.2884	246.56	0.1	0.000275	0.55	0.006934852		0.264	0.00264
4	Control	Control	control	1.79	0.0179	50	0.047	1.128	0.000358	72.58	0.7258	0.032989691	0.014516	0.7	0.308851064	249.38	0.1	0.0004042	0.86	0.010810683		0.4128	0.004128
4	Coral	Porites	calcifying	1.57	0.0157	50	0.088	2.112	0.000314	80.23	0.8023	0.028041237	0.016046	0.32	0.182340909	323.13	0.1	0.0021648	2.46	0.026119121		1.1808	0.011808
4	Coral	Porites	calcifying	1.71	0.0171	50	0.103	2.472	0.000342	80.37	0.8037	0.131890034	0.016074	1.28	0.156058252	312.5	0.1	0.0021939	2.13	0.022443467		1.0224	0.010224
4	Coral	Porites	calcifying	1.9	0.019	50	0.094	2.256	0.00038	82.64	0.8264	0.125910653	0.016528	1.34	0.175829787	321.56	0.1	0.0031866	3.39	0.036565238		1.6272	0.016272
4	Coral	Porites	calcifying	1.64	0.0164	50	0.092	2.208	0.000328	73.6	0.736	-0.004467354	0.01472	-0.05	0.16	298.44	0.1	0.0025668	2.79	0.029620127		1.3392	0.013392
4	Coral	Porites	calcifying	1.9	0.019	50	0.08	1.92	0.00038	73.8	0.738	-0.0000687	0.01476	0	0.1845	300.94	0.1	0.001736	2.17	0.024023625		1.0416	0.010416
