# Supplementary material for: Biophysical and physiological processes causing oxygen loss from coral reefs
Source: eLife. 2019 Dec 3;8:e49114. doi: 10.7554/eLife.49114 (PMC6890468; doi:10.7554/eLife.49114)
Supplement: Figure 3—source data 1. [file elife-49114-fig3-data1.csv]

Experiment 3	Sample	Treatment	Functional	Organism area (cm2)		Abundance (cells/ml)	Abundance error(cells/ml)	Change in abundance (cells/ml)	Change in abundance error (cells/ml)	Change in abundance (cells/ml/cm2)	Change in abundance error(cells/ml/cm2)	Biomass (ng/ml) total by DAPI	Biomass error (ng/ml) total by DAPI	Change in biomass (ng/ml)	Change in biomass error (ng/ml)	Change in biomass per area (ng/ml/cm2)	Change in biomass per area error (ng/ml/cm2)
Experiment 2	Tank 1.1 T0h	T0h				4.71E+05	4.71E+03					102.77	1.03
Experiment 2	Tank 1.2 T0h	T0h				5.74E+05	5.74E+03					79.72	0.80
Experiment 2	Tank 1.3 T0h	T0h				6.29E+05	6.29E+03					103.32	1.03
Experiment 2	Tank 2.1 T0h	T0h				6.10E+05	6.10E+03					142.06	1.42
Experiment 2	Tank 2.2 T0h	T0h				4.90E+05	4.90E+03					130.30	1.30
Experiment 2	Tank 2.3 T0h	T0h				7.74E+05	7.74E+03					79.12	0.79
Experiment 2	Control 1	Control	Control	95.03	0.01	9.41E+05	9.41E+03	3.83E+05	1.11E+04	4.03E+03	1.17E+02	222.05	2.22	126.78	2.46	1.33	0.03
Experiment 2	Control 2	Control	Control	95.03	0.01	1.03E+06	1.03E+04	4.68E+05	1.23E+04	4.93E+03	1.29E+02	202.51	2.03	107.24	2.39	1.13	0.03
Experiment 2	Control 3	Control	Control	95.03	0.01	7.83E+05	7.83E+03	2.24E+05	1.08E+04	2.36E+03	1.14E+02	273.38	2.73	178.11	3.10	1.87	0.03
Experiment 2	Control 4	Control	Control	95.03	0.01	6.00E+05	6.00E+03	4.14E+04	9.77E+03	4.35E+02	1.03E+02	152.21	1.52	56.93	2.32	0.60	0.02
Experiment 2	Control 5	Control	Control	95.03	0.01	5.66E+05	5.66E+03	7.71E+03	9.55E+03	8.12E+01	1.00E+02	81.60	0.82	-13.68	1.95	-0.14	0.02
Experiment 2	CCA 6	CCA	Calcifying	59.5201	0.01	8.78E+05	8.78E+03	3.20E+05	1.18E+04	5.38E+03	1.98E+02	119.85	1.20	24.58	2.07	0.41	0.03
Experiment 2	CCA 7	CCA	Calcifying	39.0621	0.01	8.63E+05	8.63E+03	3.04E+05	1.18E+04	7.79E+03	3.01E+02	92.88	0.93	-2.39	1.98	-0.06	0.05
Experiment 2	CCA 8	CCA	Calcifying	36.0292	0.01	8.10E+05	8.10E+03	2.52E+05	1.13E+04	6.99E+03	3.13E+02	130.57	1.31	35.30	2.02	0.98	0.06
Experiment 2	CCA 9	CCA	Calcifying	38.5317	0.01	7.52E+05	7.52E+03	1.94E+05	1.06E+04	5.03E+03	2.76E+02	124.21	1.24	28.94	1.88	0.75	0.05
Experiment 2	CCA 10	CCA	Calcifying	39.9473	0.01	9.52E+05	9.52E+03	3.94E+05	1.21E+04	9.86E+03	3.03E+02	113.26	1.13	17.99	1.63	0.45	0.04
Experiment 2	Orbicella 11	Coral	Calcifying	18.0472	0.01	7.74E+05	7.74E+03	2.16E+05	1.12E+04	1.20E+04	6.18E+02	79.12	0.79	-16.15	1.36	-0.89	0.08
Experiment 2	Orbicella 12	Coral	Calcifying	14.4788	0.01	7.66E+05	7.66E+03	2.08E+05	1.14E+04	1.43E+04	7.84E+02	67.54	0.68	-27.73	1.29	-1.92	0.09
Experiment 2	Orbicella 13	Coral	Calcifying	7.9617	0.01	7.00E+05	7.00E+03	7.47E+04	1.08E+04	9.38E+03	1.35E+03	78.19	0.78	-38.97	1.28	-4.89	0.16
Experiment 2	Orbicella 14	Coral	Calcifying	11.5333	0.01	6.65E+05	6.65E+03	4.00E+04	1.03E+04	3.47E+03	8.97E+02	25.00	0.25	-92.16	1.02	-7.99	0.09
Experiment 2	Orbicella 15	Coral	Calcifying	16.3694	0.01	7.10E+05	7.10E+03	8.52E+04	1.05E+04	5.21E+03	6.39E+02	59.91	0.60	-57.25	1.01	-3.50	0.06
Experiment 2	Chaetomorpha 16	Macroalgae	Fleshy	49.491	0.01	4.83E+06	4.83E+04	4.20E+06	4.89E+04	8.49E+04	9.88E+02	1893.04	18.93	1775.88	18.94	35.88	0.38
Experiment 2	Chaetomorpha 17	Macroalgae	Fleshy	49.9381	0.01	5.62E+06	5.62E+04	4.99E+06	5.79E+04	1.00E+05	1.16E+03	2579.32	25.79	2462.17	26.05	49.30	0.52
Experiment 2	Chaetomorpha 18	Macroalgae	Fleshy	39.9857	0.01	5.03E+06	5.03E+04	4.40E+06	5.49E+04	1.10E+05	1.37E+03	2670.15	26.70	2552.99	27.83	63.85	0.70
Experiment 2	Chaetomorpha 19	Macroalgae	Fleshy	56.7065	0.01	5.51E+06	5.51E+04	4.89E+06	6.24E+04	8.62E+04	1.10E+03	1336.11	13.36	1218.95	18.08	21.50	0.32
Experiment 2	Chaetomorpha 20	Macroalgae	Fleshy	27.8771	0.01	3.13E+06	3.13E+04	2.51E+06	4.87E+04	9.00E+04	1.75E+03	861.25	8.61	744.09	16.67	26.69	0.60
Experiment 2	Turf 21	Turf	Fleshy	26.2889	0.01	8.75E+05	8.75E+03	2.50E+05	4.23E+04	9.52E+03	1.61E+03	551.38	5.51	434.22	16.61	16.52	0.63
Experiment 2	Turf 22	Turf	Fleshy	42.604	0.01	1.78E+06	1.78E+04	1.15E+06	4.53E+04	2.71E+04	1.06E+03	772.45	7.72	655.29	18.21	15.38	0.43
Experiment 2	Turf 23	Turf	Fleshy	33.4508	0.01	1.73E+06	1.73E+04	1.10E+06	4.04E+04	3.29E+04	1.21E+03	662.20	6.62	545.04	16.05	16.29	0.48
Experiment 2	Turf 24	Turf	Fleshy	24.4948	0.01	1.57E+06	1.57E+04	9.43E+05	3.39E+04	3.85E+04	1.39E+03	435.83	4.36	318.67	12.23	13.01	0.50
Experiment 2	Turf 25	Turf	Fleshy	23.847	0.01	2.00E+06	2.00E+04	1.37E+06	3.15E+04	5.76E+04	1.32E+03	1145.23	11.45	1028.08	13.80	43.11	0.58
Experiment 3	Algae T0 B13	T0h				3.90E+05	3.90E+03					62.67	0.63
Experiment 3	Algae T0 B15	T0h				8.37E+05	8.37E+03					132.16	1.32
Experiment 3	Algae T0 B28	T0h				4.46E+05	4.46E+03					65.70	0.66
Experiment 3	Control T0 B24	T0h				3.43E+05	3.43E+03					42.17	0.42
Experiment 3	Control T0 B27	T0h				3.85E+05	3.85E+03					51.55	0.52
Experiment 3	Control T0 B30	T0h				7.48E+05	7.48E+03					126.09	1.26
Experiment 3	Coral T0 B13	T0h				4.06E+05	4.06E+03					55.48	0.55
Experiment 3	Coral T0 B15	T0h				8.02E+05	8.02E+03					166.07	1.66
Experiment 3	Coral T0 B28	T0h				5.44E+05	5.44E+03					126.20	1.26
Experiment 3	Algae T24 B13	Algae	Fleshy	180	0.01	1.01E+06	1.01E+04	6.20E+05	1.14E+04	3.44E+03	6.36E+01	171.63	1.72	108.96	1.96	0.61	0.01
Experiment 3	Algae T24 B15	Algae	Fleshy	156	0.01	1.53E+06	1.53E+04	7.21E+05	1.66E+04	4.62E+03	1.07E+02	349.91	3.50	217.75	3.69	1.40	0.02
Experiment 3	Algae T24 B28	Algae	Fleshy	197	0.01	2.05E+06	2.05E+04	1.60E+06	2.22E+04	8.14E+03	1.12E+02	528.19	5.28	462.49	5.54	2.35	0.03
Experiment 3	Control T24 B24	Control	Control	345	0.01	7.21E+05	7.21E+03	-6.67E+05	1.28E+04	-1.93E+03	3.71E+01	109.11	1.09	-129.46	2.57	-0.38	0.01
Experiment 3	Control T24 B27	Control	Control	345	0.01	7.36E+05	7.36E+03	-1.15E+06	1.33E+04	-3.32E+03	3.86E+01	75.38	0.75	-298.36	2.53	-0.86	0.01
Experiment 3	Control T24 B30	Control	Control	345	0.01	9.71E+05	9.71E+03	-1.30E+06	1.47E+04	-3.77E+03	4.25E+01	77.41	0.77	-402.10	2.40	-1.17	0.01
Experiment 3	Coral T24 B13	Coral	Calcifying	181	0.01	1.40E+06	1.40E+04	3.78E+05	1.82E+04	2.09E+03	1.01E+02	259.55	2.60	66.94	3.39	0.37	0.02
Experiment 3	Coral T24 B15	Coral	Calcifying	125	0.01	1.10E+06	1.10E+04	3.51E+05	1.65E+04	2.81E+03	1.32E+02	98.32	0.98	23.83	2.53	0.19	0.02
Experiment 3	Coral T24 B28	Coral	Calcifying	197	0.01	1.99E+06	1.99E+04	2.23E+05	2.30E+04	1.13E+03	1.17E+02	63.29	0.63	-48.68	2.02	-0.25	0.01
