# Supplementary material for: Biophysical and physiological processes causing oxygen loss from coral reefs
Source: eLife. 2019 Dec 3;8:e49114. doi: 10.7554/eLife.49114 (PMC6890468; doi:10.7554/eLife.49114)
Supplement: Figure 5—source data 1. [file elife-49114-fig5-data1.csv]

Experiment	Experiment_code	Functional group	Algae sp	Date	PAR	Time in video	Time in experiment(minutes)	Bubbles per minute	Dissolved O2 (uM)	Organism area (cm2)	Organism area (dm2)	Bubbles per min per dm2
1	Graci_630	Fleshy	Gracilaria	9/18/19	650	10:02	0	0	246.4	307.13	30.71	0.0
1	Graci_630	Fleshy	Gracilaria	9/18/19	650	10:09	7	2		307.13	30.71	0.1
1	Graci_630	Fleshy	Gracilaria	9/18/19	650	10:12	10	1		307.13	30.71	0.0
1	Graci_630	Fleshy	Gracilaria	9/18/19	650	10:23	21	1		307.13	30.71	0.0
1	Graci_630	Fleshy	Gracilaria	9/18/19	650	10:26	24	1		307.13	30.71	0.0
1	Graci_630	Fleshy	Gracilaria	9/18/19	650	10:27	25	3		307.13	30.71	0.1
1	Graci_630	Fleshy	Gracilaria	9/18/19	650	10:29	27	3		307.13	30.71	0.1
1	Graci_630	Fleshy	Gracilaria	9/18/19	650	10:30	28	3		307.13	30.71	0.1
1	Graci_630	Fleshy	Gracilaria	9/18/19	650	10:31	29	9		307.13	30.71	0.3
1	Graci_630	Fleshy	Gracilaria	9/18/19	650	10:32	30	8		307.13	30.71	0.3
1	Graci_630	Fleshy	Gracilaria	9/18/19	650	10:33	31	11		307.13	30.71	0.4
1	Graci_630	Fleshy	Gracilaria	9/18/19	650	10:34	32	10		307.13	30.71	0.3
1	Graci_630	Fleshy	Gracilaria	9/18/19	650	10:35	33	13		307.13	30.71	0.4
1	Graci_630	Fleshy	Gracilaria	9/18/19	650	10:36	34	18		307.13	30.71	0.6
1	Graci_630	Fleshy	Gracilaria	9/18/19	650	10:38	35	17		307.13	30.71	0.6
1	Graci_630	Fleshy	Gracilaria	9/18/19	650	10:39	36	15		307.13	30.71	0.5
1	Graci_630	Fleshy	Gracilaria	9/18/19	650	10:40	37	26		307.13	30.71	0.8
1	Graci_630	Fleshy	Gracilaria	9/18/19	650	10:41	38	30		307.13	30.71	1.0
1	Graci_630	Fleshy	Gracilaria	9/18/19	650	10:42	39	28		307.13	30.71	0.9
1	Graci_630	Fleshy	Gracilaria	9/18/19	650	10:43	40	36		307.13	30.71	1.2
1	Graci_630	Fleshy	Gracilaria	9/18/19	650	10:44	41	34		307.13	30.71	1.1
1	Graci_630	Fleshy	Gracilaria	9/18/19	650	10:45	42	21		307.13	30.71	0.7
1	Graci_630	Fleshy	Gracilaria	9/18/19	650	10:45	43	26		307.13	30.71	0.8
1	Graci_630	Fleshy	Gracilaria	9/18/19	650	10:46	44	39		307.13	30.71	1.3
1	Graci_630	Fleshy	Gracilaria	9/18/19	650	10:47	45	35		307.13	30.71	1.1
1	Graci_630	Fleshy	Gracilaria	9/18/19	650	10:48	46	40		307.13	30.71	1.3
1	Graci_630	Fleshy	Gracilaria	9/18/19	650	10:49	47	49		307.13	30.71	1.6
1	Graci_630	Fleshy	Gracilaria	9/18/19	650	10:50	48	40		307.13	30.71	1.3
1	Graci_630	Fleshy	Gracilaria	9/18/19	650	10:51	49	38		307.13	30.71	1.2
1	Graci_630	Fleshy	Gracilaria	9/18/19	650	10:52	50	38		307.13	30.71	1.2
1	Graci_630	Fleshy	Gracilaria	9/18/19	650	10:53	51	58		307.13	30.71	1.9
1	Graci_630	Fleshy	Gracilaria	9/18/19	650	10:54	52	39		307.13	30.71	1.3
1	Graci_630	Fleshy	Gracilaria	9/18/19	650	10:55	53	33		307.13	30.71	1.1
1	Graci_630	Fleshy	Gracilaria	9/18/19	650	10:56	54	50		307.13	30.71	1.6
1	Graci_630	Fleshy	Gracilaria	9/18/19	650	10:57	55	42		307.13	30.71	1.4
1	Graci_630	Fleshy	Gracilaria	9/18/19	650	10:58	56	44		307.13	30.71	1.4
1	Graci_630	Fleshy	Gracilaria	9/18/19	650	10:59	57	47		307.13	30.71	1.5
1	Graci_630	Fleshy	Gracilaria	9/18/19	650	11:00	58	29		307.13	30.71	0.9
1	Graci_630	Fleshy	Gracilaria	9/18/19	650	11:01	59	44		307.13	30.71	1.4
1	Graci_630	Fleshy	Gracilaria	9/18/19	650	11:02	60	50		307.13	30.71	1.6
1	Graci_630	Fleshy	Gracilaria	9/18/19	650	11:03	61	46		307.13	30.71	1.5
1	Graci_630	Fleshy	Gracilaria	9/18/19	650	11:04	62	44		307.13	30.71	1.4
1	Graci_630	Fleshy	Gracilaria	9/18/19	650	11:05	63	47		307.13	30.71	1.5
1	Graci_630	Fleshy	Gracilaria	9/18/19	650	11:06	64	48		307.13	30.71	1.6
1	Graci_630	Fleshy	Gracilaria	9/18/19	650	11:07	65	45		307.13	30.71	1.5
1	Graci_630	Fleshy	Gracilaria	9/18/19	650	11:08	66	51	307.2	217.61	21.76	2.3
2	Chaeto_630	Fleshy	Chetomorpha	9/19/19	650	13:39	0	0	272	217.61	21.76	0.0
2	Chaeto_630	Fleshy	Chetomorpha	9/19/19	650	13:58	19	3	272	217.61	21.76	0.1
2	Chaeto_630	Fleshy	Chetomorpha	9/19/19	650	13:59	20	7		217.61	21.76	0.3
2	Chaeto_630	Fleshy	Chetomorpha	9/19/19	650	14:00	21	11		217.61	21.76	0.5
2	Chaeto_630	Fleshy	Chetomorpha	9/19/19	650	14:01	22	17		217.61	21.76	0.8
2	Chaeto_630	Fleshy	Chetomorpha	9/19/19	650	14:02	23	14		217.61	21.76	0.6
2	Chaeto_630	Fleshy	Chetomorpha	9/19/19	650	14:03	24	13		217.61	21.76	0.6
2	Chaeto_630	Fleshy	Chetomorpha	9/19/19	650	14:04	25	6		217.61	21.76	0.3
2	Chaeto_630	Fleshy	Chetomorpha	9/19/19	650	14:05	26	18		217.61	21.76	0.8
2	Chaeto_630	Fleshy	Chetomorpha	9/19/19	650	14:06	27	17		217.61	21.76	0.8
2	Chaeto_630	Fleshy	Chetomorpha	9/19/19	650	14:07	28	21		217.61	21.76	1.0
2	Chaeto_630	Fleshy	Chetomorpha	9/19/19	650	14:08	29	24		217.61	21.76	1.1
2	Chaeto_630	Fleshy	Chetomorpha	9/19/19	650	14:09	30	30		217.61	21.76	1.4
2	Chaeto_630	Fleshy	Chetomorpha	9/19/19	650	14:10	31	20		217.61	21.76	0.9
2	Chaeto_630	Fleshy	Chetomorpha	9/19/19	650	14:11	32	23		217.61	21.76	1.1
2	Chaeto_630	Fleshy	Chetomorpha	9/19/19	650	14:12	33	29		217.61	21.76	1.3
2	Chaeto_630	Fleshy	Chetomorpha	9/19/19	650	14:30	51	23		217.61	21.76	1.1
2	Chaeto_630	Fleshy	Chetomorpha	9/19/19	650	14:31	52	24	275.2	217.61	21.76	1.1
2	Chaeto_630	Fleshy	Chetomorpha	9/19/19	650	14:32	53	24	275.2	217.61	21.76	1.1
2	Chaeto_630	Fleshy	Chetomorpha	9/19/19	650	14:33	54	26	272	217.61	21.76	1.2
2	Chaeto_630	Fleshy	Chetomorpha	9/19/19	650	14:34	55	28		217.61	21.76	1.3
2	Chaeto_630	Fleshy	Chetomorpha	9/19/19	650	14:35	56	29		217.61	21.76	1.3
2	Chaeto_630	Fleshy	Chetomorpha	9/19/19	650	14:36	57	27		217.61	21.76	1.2
2	Chaeto_630	Fleshy	Chetomorpha	9/19/19	650	14:37	58	26		217.61	21.76	1.2
2	Chaeto_630	Fleshy	Chetomorpha	9/19/19	650	14:38	59	29		217.61	21.76	1.3
2	Chaeto_630	Fleshy	Chetomorpha	9/19/19	650	14:40	61	33		217.61	21.76	1.5
2	Chaeto_630	Fleshy	Chetomorpha	9/19/19	650	14:41	62	38		217.61	21.76	1.7
2	Chaeto_630	Fleshy	Chetomorpha	9/19/19	650	14:42	63	36		217.61	21.76	1.7
2	Chaeto_630	Fleshy	Chetomorpha	9/19/19	650	14:43	64	29		217.61	21.76	1.3
2	Chaeto_630	Fleshy	Chetomorpha	9/19/19	650	14:44	65	26		217.61	21.76	1.2
2	Chaeto_630	Fleshy	Chetomorpha	9/19/19	650	14:45	66	25		217.61	21.76	1.1
2	Chaeto_630	Fleshy	Chetomorpha	9/19/19	650	14:46	67	25		217.61	21.76	1.1
2	Chaeto_630	Fleshy	Chetomorpha	9/19/19	650	14:47	68	26		217.61	21.76	1.2
2	Chaeto_630	Fleshy	Chetomorpha	9/19/19	650	14:48	69	27	268.8	217.61	21.76	1.2
2	Chaeto_630	Fleshy	Chetomorpha	9/19/19	650	15:01	92	13		217.61	21.76	0.6
2	Chaeto_630	Fleshy	Chetomorpha	9/19/19	650	15:02	93	13		217.61	21.76	0.6
2	Chaeto_630	Fleshy	Chetomorpha	9/19/19	650	15:03	94	13		217.61	21.76	0.6
2	Chaeto_630	Fleshy	Chetomorpha	9/19/19	650	15:04	95	17		217.61	21.76	0.8
2	Chaeto_630	Fleshy	Chetomorpha	9/19/19	650	15:05	96	18		217.61	21.76	0.8
2	Chaeto_630	Fleshy	Chetomorpha	9/19/19	650	15:06	97	16		217.61	21.76	0.7
2	Chaeto_630	Fleshy	Chetomorpha	9/19/19	650	15:07	98	15		217.61	21.76	0.7
2	Chaeto_630	Fleshy	Chetomorpha	9/19/19	650	15:08	99	16		217.61	21.76	0.7
2	Chaeto_630	Fleshy	Chetomorpha	9/19/19	650	15:09	100	15		217.61	21.76	0.7
2	Chaeto_630	Fleshy	Chetomorpha	9/19/19	650	15:10	101	15		217.61	21.76	0.7
2	Chaeto_630	Fleshy	Chetomorpha	9/19/19	650	15:11	102	14		217.61	21.76	0.6
2	Chaeto_630	Fleshy	Chetomorpha	9/19/19	650	15:12	103	14	281.6	217.61	21.76	0.6
2	Chaeto_630	Fleshy	Chetomorpha	9/19/19	650	16:40	191	14		217.61	21.76	0.6
2	Chaeto_630	Fleshy	Chetomorpha	9/19/19	650	16:41	192	13		217.61	21.76	0.6
2	Chaeto_630	Fleshy	Chetomorpha	9/19/19	650	16:42	193	14		217.61	21.76	0.6
2	Chaeto_630	Fleshy	Chetomorpha	9/19/19	650	16:43	194	15		217.61	21.76	0.7
2	Chaeto_630	Fleshy	Chetomorpha	9/19/19	650	16:44	195	17		217.61	21.76	0.8
2	Chaeto_630	Fleshy	Chetomorpha	9/19/19	650	16:45	196	15		217.61	21.76	0.7
2	Chaeto_630	Fleshy	Chetomorpha	9/19/19	650	16:46	197	18		217.61	21.76	0.8
2	Chaeto_630	Fleshy	Chetomorpha	9/19/19	650	16:47	198	20		217.61	21.76	0.9
2	Chaeto_630	Fleshy	Chetomorpha	9/19/19	650	16:48	199	18		217.61	21.76	0.8
2	Chaeto_630	Fleshy	Chetomorpha	9/19/19	650	16:49	200	24		217.61	21.76	1.1
2	Chaeto_630	Fleshy	Chetomorpha	9/19/19	650	16:50	201	29		217.61	21.76	1.3
2	Chaeto_630	Fleshy	Chetomorpha	9/19/19	650	16:51	202	23		217.61	21.76	1.1
2	Chaeto_630	Fleshy	Chetomorpha	9/19/19	650	16:52	203	17	291.2	217.61	21.76	0.8
3	Chaeto_300	Fleshy	Chetomorpha	9/23/19	300	8:52	0	0	256	221.08	22.11	0.0
3	Chaeto_300	Fleshy	Chetomorpha	9/23/19	300	8:53	1	0		221.08	22.11	0.0
3	Chaeto_300	Fleshy	Chetomorpha	9/23/19	300	8:54	2	1		221.08	22.11	0.0
3	Chaeto_300	Fleshy	Chetomorpha	9/23/19	300	8:55	3	1		221.08	22.11	0.0
3	Chaeto_300	Fleshy	Chetomorpha	9/23/19	300	8:56	4	2		221.08	22.11	0.1
3	Chaeto_300	Fleshy	Chetomorpha	9/23/19	300	8:57	5	5		221.08	22.11	0.2
3	Chaeto_300	Fleshy	Chetomorpha	9/23/19	300	8:58	6	11		221.08	22.11	0.5
3	Chaeto_300	Fleshy	Chetomorpha	9/23/19	300	8:59	7	11		221.08	22.11	0.5
3	Chaeto_300	Fleshy	Chetomorpha	9/23/19	300	9:00	8	23		221.08	22.11	1.0
3	Chaeto_300	Fleshy	Chetomorpha	9/23/19	300	9:01	9	39		221.08	22.11	1.8
3	Chaeto_300	Fleshy	Chetomorpha	9/23/19	300	9:02	10	43		221.08	22.11	1.9
3	Chaeto_300	Fleshy	Chetomorpha	9/23/19	300	9:03	11	80		221.08	22.11	3.6
3	Chaeto_300	Fleshy	Chetomorpha	9/23/19	300	9:04	12	86		221.08	22.11	3.9
3	Chaeto_300	Fleshy	Chetomorpha	9/23/19	300	9:05	13	138		221.08	22.11	6.2
3	Chaeto_300	Fleshy	Chetomorpha	9/23/19	300	9:06	14	197		221.08	22.11	8.9
3	Chaeto_300	Fleshy	Chetomorpha	9/23/19	300	9:07	15	222		221.08	22.11	10.0
3	Chaeto_300	Fleshy	Chetomorpha	9/23/19	300	9:08	16	325		221.08	22.11	14.7
3	Chaeto_300	Fleshy	Chetomorpha	9/23/19	300	9:09	17	268		221.08	22.11	12.1
3	Chaeto_300	Fleshy	Chetomorpha	9/23/19	300	9:10	18	317		221.08	22.11	14.3
3	Chaeto_300	Fleshy	Chetomorpha	9/23/19	300	9:11	19	340		221.08	22.11	15.4
3	Chaeto_300	Fleshy	Chetomorpha	9/23/19	300	9:12	20	343		221.08	22.11	15.5
3	Chaeto_300	Fleshy	Chetomorpha	9/23/19	300	9:13	21	390		221.08	22.11	17.6
3	Chaeto_300	Fleshy	Chetomorpha	9/23/19	300	9:14	22	439		221.08	22.11	19.9
3	Chaeto_300	Fleshy	Chetomorpha	9/23/19	300	9:15	23	517		221.08	22.11	23.4
3	Chaeto_300	Fleshy	Chetomorpha	9/23/19	300	9:16	24	523		221.08	22.11	23.7
3	Chaeto_300	Fleshy	Chetomorpha	9/23/19	300	9:17	25	460		221.08	22.11	20.8
3	Chaeto_300	Fleshy	Chetomorpha	9/23/19	300	9:18	26	493	297.6	221.08	22.11	22.3
3	Chaeto_300	Fleshy	Chetomorpha	9/23/19	300	11:29	157	500	323.2	221.08	22.11	22.6
3	Chaeto_300	Fleshy	Chetomorpha	9/23/19	300	11:30	158	490		221.08	22.11	22.2
3	Chaeto_300	Fleshy	Chetomorpha	9/23/19	300	11:31	159	535		221.08	22.11	24.2
3	Chaeto_300	Fleshy	Chetomorpha	9/23/19	300	11:32	160	605		221.08	22.11	27.4
3	Chaeto_300	Fleshy	Chetomorpha	9/23/19	300	11:33	161	647		221.08	22.11	29.3
3	Chaeto_300	Fleshy	Chetomorpha	9/23/19	300	13:49	297	741	368	221.08	22.11	33.5
3	Chaeto_300	Fleshy	Chetomorpha	9/23/19	300	13:50	298	768		221.08	22.11	34.7
3	Chaeto_300	Fleshy	Chetomorpha	9/23/19	300	13:51	299	629		221.08	22.11	28.5
3	Chaeto_300	Fleshy	Chetomorpha	9/23/19	300	13:52	300	703		221.08	22.11	31.8
3	Chaeto_300	Fleshy	Chetomorpha	9/23/19	300	13:53	301	684		221.08	22.11	30.9
3	Chaeto_300	Fleshy	Chetomorpha	9/23/19	300	15:32	400	664		221.08	22.11	30.0
3	Chaeto_300	Fleshy	Chetomorpha	9/23/19	300	15:33	401	722		221.08	22.11	32.7
3	Chaeto_300	Fleshy	Chetomorpha	9/23/19	300	15:34	402	686		221.08	22.11	31.0
3	Chaeto_300	Fleshy	Chetomorpha	9/23/19	300	15:35	403	695		221.08	22.11	31.4
3	Chaeto_300	Fleshy	Chetomorpha	9/23/19	300	15:36	404	699	368	221.08	22.11	31.6
4	Chaeto_150	Fleshy	Chaetomorpha	9/24/19	150	8:34	0	0	243.2	51.64	5.16	0.0
4	Chaeto_150	Fleshy	Chaetomorpha	9/24/19	150	8:35	1	0		51.64	5.16	0.0
4	Chaeto_150	Fleshy	Chaetomorpha	9/24/19	150	8:36	2	1		51.64	5.16	0.2
4	Chaeto_150	Fleshy	Chaetomorpha	9/24/19	150	8:37	3	0		51.64	5.16	0.0
4	Chaeto_150	Fleshy	Chaetomorpha	9/24/19	150	8:38	4	1		51.64	5.16	0.2
4	Chaeto_150	Fleshy	Chaetomorpha	9/24/19	150	8:39	5	1		51.64	5.16	0.2
4	Chaeto_150	Fleshy	Chaetomorpha	9/24/19	150	8:40	6	0		51.64	5.16	0.0
4	Chaeto_150	Fleshy	Chaetomorpha	9/24/19	150	8:41	7	13		51.64	5.16	2.5
4	Chaeto_150	Fleshy	Chaetomorpha	9/24/19	150	8:42	8	23		51.64	5.16	4.5
4	Chaeto_150	Fleshy	Chaetomorpha	9/24/19	150	8:43	9	27		51.64	5.16	5.2
4	Chaeto_150	Fleshy	Chaetomorpha	9/24/19	150	8:44	10	47		51.64	5.16	9.1
4	Chaeto_150	Fleshy	Chaetomorpha	9/24/19	150	8:45	11	45		51.64	5.16	8.7
4	Chaeto_150	Fleshy	Chaetomorpha	9/24/19	150	8:46	12	65		51.64	5.16	12.6
4	Chaeto_150	Fleshy	Chaetomorpha	9/24/19	150	8:47	13	78		51.64	5.16	15.1
4	Chaeto_150	Fleshy	Chaetomorpha	9/24/19	150	8:48	14	71		51.64	5.16	13.7
4	Chaeto_150	Fleshy	Chaetomorpha	9/24/19	150	8:49	15	80	252.8	51.64	5.16	15.5
4	Chaeto_150	Fleshy	Chaetomorpha	9/24/19	150	8:50	16	77		51.64	5.16	14.9
4	Chaeto_150	Fleshy	Chaetomorpha	9/24/19	150	8:51	17	76	240	51.64	5.16	14.7
4	Chaeto_150	Fleshy	Chaetomorpha	9/24/19	150	8:52	18	108		51.64	5.16	20.9
4	Chaeto_150	Fleshy	Chaetomorpha	9/24/19	150	8:53	19	101		51.64	5.16	19.6
4	Chaeto_150	Fleshy	Chaetomorpha	9/24/19	150	8:54	20	119		51.64	5.16	23.0
4	Chaeto_150	Fleshy	Chaetomorpha	9/24/19	150	8:55	21	117		51.64	5.16	22.7
4	Chaeto_150	Fleshy	Chaetomorpha	9/24/19	150	8:56	22	114		51.64	5.16	22.1
4	Chaeto_150	Fleshy	Chaetomorpha	9/24/19	150	8:57	23	102		51.64	5.16	19.8
4	Chaeto_150	Fleshy	Chaetomorpha	9/24/19	150	8:58	24	114		51.64	5.16	22.1
4	Chaeto_150	Fleshy	Chaetomorpha	9/24/19	150	8:59	25	120		51.64	5.16	23.2
4	Chaeto_150	Fleshy	Chaetomorpha	9/24/19	150	9:00	26	111		51.64	5.16	21.5
4	Chaeto_150	Fleshy	Chaetomorpha	9/24/19	150	9:01	27	140		51.64	5.16	27.1
4	Chaeto_150	Fleshy	Chaetomorpha	9/24/19	150	9:02	28	112	243.2	51.64	5.16	21.7
4	Chaeto_150	Fleshy	Chaetomorpha	9/24/19	150	11:33	179	60	262.4	51.64	5.16	11.6
4	Chaeto_150	Fleshy	Chaetomorpha	9/24/19	150	11:34	180	50		51.64	5.16	9.7
4	Chaeto_150	Fleshy	Chaetomorpha	9/24/19	150	11:35	181	42		51.64	5.16	8.1
4	Chaeto_150	Fleshy	Chaetomorpha	9/24/19	150	11:36	182	49		51.64	5.16	9.5
4	Chaeto_150	Fleshy	Chaetomorpha	9/24/19	150	11:37	183	49		51.64	5.16	9.5
4	Chaeto_150	Fleshy	Chaetomorpha	9/24/19	150	11:38	184	62		51.64	5.16	12.0
4	Chaeto_150	Fleshy	Chaetomorpha	9/24/19	150	11:39	185	54		51.64	5.16	10.5
4	Chaeto_150	Fleshy	Chaetomorpha	9/24/19	150	11:40	186	43		51.64	5.16	8.3
4	Chaeto_150	Fleshy	Chaetomorpha	9/24/19	150	11:41	187	62		51.64	5.16	12.0
4	Chaeto_150	Fleshy	Chaetomorpha	9/24/19	150	11:42	188	67		51.64	5.16	13.0
4	Chaeto_150	Fleshy	Chaetomorpha	9/24/19	150	11:43	189	59		51.64	5.16	11.4
4	Chaeto_150	Fleshy	Chaetomorpha	9/24/19	150	11:44	190	45	272	51.64	5.16	8.7
4	Chaeto_150	Fleshy	Chaetomorpha	9/24/19	150	11:45	191	47		51.64	5.16	9.1
4	Chaeto_150	Fleshy	Chaetomorpha	9/24/19	150	11:46	192	49		51.64	5.16	9.5
4	Chaeto_150	Fleshy	Chaetomorpha	9/24/19	150	11:47	193	50		51.64	5.16	9.7
4	Chaeto_150	Fleshy	Chaetomorpha	9/24/19	150	11:48	194	60		51.64	5.16	11.6
4	Chaeto_150	Fleshy	Chaetomorpha	9/24/19	150	11:49	195	70		51.64	5.16	13.6
4	Chaeto_150	Fleshy	Chaetomorpha	9/24/19	150	11:50	196	49		51.64	5.16	9.5
4	Chaeto_150	Fleshy	Chaetomorpha	9/24/19	150	11:51	197	55		51.64	5.16	10.7
4	Chaeto_150	Fleshy	Chaetomorpha	9/24/19	150	11:52	198	51		51.64	5.16	9.9
4	Chaeto_150	Fleshy	Chaetomorpha	9/24/19	150	11:53	199	55		51.64	5.16	10.7
4	Chaeto_150	Fleshy	Chaetomorpha	9/24/19	150	11:54	200	52		51.64	5.16	10.1
4	Chaeto_150	Fleshy	Chaetomorpha	9/24/19	150	11:55	201	49		51.64	5.16	9.5
4	Chaeto_150	Fleshy	Chaetomorpha	9/24/19	150	11:56	202	48		51.64	5.16	9.3
4	Chaeto_150	Fleshy	Chaetomorpha	9/24/19	150	11:57	203	52		51.64	5.16	10.1
4	Chaeto_150	Fleshy	Chaetomorpha	9/24/19	150	11:58	204	56		51.64	5.16	10.8
4	Chaeto_150	Fleshy	Chaetomorpha	9/24/19	150	11:59	205	54		51.64	5.16	10.5
4	Chaeto_150	Fleshy	Chaetomorpha	9/24/19	150	13:17	283	42	272	51.64	5.16	8.1
4	Chaeto_150	Fleshy	Chaetomorpha	9/24/19	150	13:18	284	48		51.64	5.16	9.3
4	Chaeto_150	Fleshy	Chaetomorpha	9/24/19	150	13:19	285	35		51.64	5.16	6.8
4	Chaeto_150	Fleshy	Chaetomorpha	9/24/19	150	13:20	286	50		51.64	5.16	9.7
4	Chaeto_150	Fleshy	Chaetomorpha	9/24/19	150	13:21	287	44		51.64	5.16	8.5
4	Chaeto_150	Fleshy	Chaetomorpha	9/24/19	150	13:22	288	42		51.64	5.16	8.1
4	Chaeto_150	Fleshy	Chaetomorpha	9/24/19	150	13:23	289	45		51.64	5.16	8.7
4	Chaeto_150	Fleshy	Chaetomorpha	9/24/19	150	13:24	290	57		51.64	5.16	11.0
4	Chaeto_150	Fleshy	Chaetomorpha	9/24/19	150	13:25	291	43		51.64	5.16	8.3
4	Chaeto_150	Fleshy	Chaetomorpha	9/24/19	150	13:26	292	50		51.64	5.16	9.7
4	Chaeto_150	Fleshy	Chaetomorpha	9/24/19	150	13:27	293	44		51.64	5.16	8.5
4	Chaeto_150	Fleshy	Chaetomorpha	9/24/19	150	13:28	294	43		51.64	5.16	8.3
4	Chaeto_150	Fleshy	Chaetomorpha	9/24/19	150	13:29	295	56		51.64	5.16	10.8
4	Chaeto_150	Fleshy	Chaetomorpha	9/24/19	150	13:30	296	52		51.64	5.16	10.1
4	Chaeto_150	Fleshy	Chaetomorpha	9/24/19	150	13:31	297	53		51.64	5.16	10.3
4	Chaeto_150	Fleshy	Chaetomorpha	9/24/19	150	13:32	298	65		51.64	5.16	12.6
4	Chaeto_150	Fleshy	Chaetomorpha	9/24/19	150	13:33	299	53		51.64	5.16	10.3
4	Chaeto_150	Fleshy	Chaetomorpha	9/24/19	150	13:34	300	51		51.64	5.16	9.9
4	Chaeto_150	Fleshy	Chaetomorpha	9/24/19	150	13:35	301	62		51.64	5.16	12.0
4	Chaeto_150	Fleshy	Chaetomorpha	9/24/19	150	13:36	302	51		51.64	5.16	9.9
4	Chaeto_150	Fleshy	Chaetomorpha	9/24/19	150	13:37	303	61		51.64	5.16	11.8
4	Chaeto_150	Fleshy	Chaetomorpha	9/24/19	150	13:38	304	51		51.64	5.16	9.9
4	Chaeto_150	Fleshy	Chaetomorpha	9/24/19	150	13:39	305	60		51.64	5.16	11.6
4	Chaeto_150	Fleshy	Chaetomorpha	9/24/19	150	13:40	306	61		51.64	5.16	11.8
4	Chaeto_150	Fleshy	Chaetomorpha	9/24/19	150	13:41	307	52		51.64	5.16	10.1
4	Chaeto_150	Fleshy	Chaetomorpha	9/24/19	150	13:42	308	46		51.64	5.16	8.9
4	Chaeto_150	Fleshy	Chaetomorpha	9/24/19	150	13:43	309	46	275.2	51.64	5.16	8.9
4	Chaeto_150	Fleshy	Chaetomorpha	9/24/19	150	14:52	378	48	275.2	51.64	5.16	9.3
4	Chaeto_150	Fleshy	Chaetomorpha	9/24/19	150	14:53	379	55		51.64	5.16	10.7
4	Chaeto_150	Fleshy	Chaetomorpha	9/24/19	150	14:54	380	39		51.64	5.16	7.6
4	Chaeto_150	Fleshy	Chaetomorpha	9/24/19	150	14:55	381	32		51.64	5.16	6.2
4	Chaeto_150	Fleshy	Chaetomorpha	9/24/19	150	14:56	382	46		51.64	5.16	8.9
4	Chaeto_150	Fleshy	Chaetomorpha	9/24/19	150	14:57	383	45		51.64	5.16	8.7
4	Chaeto_150	Fleshy	Chaetomorpha	9/24/19	150	14:58	384	42		51.64	5.16	8.1
4	Chaeto_150	Fleshy	Chaetomorpha	9/24/19	150	14:59	385	57		51.64	5.16	11.0
4	Chaeto_150	Fleshy	Chaetomorpha	9/24/19	150	15:00	386	44		51.64	5.16	8.5
4	Chaeto_150	Fleshy	Chaetomorpha	9/24/19	150	15:01	387	45		51.64	5.16	8.7
4	Chaeto_150	Fleshy	Chaetomorpha	9/24/19	150	15:02	388	60		51.64	5.16	11.6
4	Chaeto_150	Fleshy	Chaetomorpha	9/24/19	150	15:03	389	35		51.64	5.16	6.8
4	Chaeto_150	Fleshy	Chaetomorpha	9/24/19	150	15:04	390	56		51.64	5.16	10.8
4	Chaeto_150	Fleshy	Chaetomorpha	9/24/19	150	15:05	391	45		51.64	5.16	8.7
4	Chaeto_150	Fleshy	Chaetomorpha	9/24/19	150	15:06	392	57		51.64	5.16	11.0
4	Chaeto_150	Fleshy	Chaetomorpha	9/24/19	150	15:07	393	59		51.64	5.16	11.4
4	Chaeto_150	Fleshy	Chaetomorpha	9/24/19	150	15:08	394	61	272	51.64	5.16	11.8
4	Chaeto_150	Fleshy	Chaetomorpha	9/24/19	150	16:21	467	31	284.8	51.64	5.16	6.0
4	Chaeto_150	Fleshy	Chaetomorpha	9/24/19	150	16:22	468	37		51.64	5.16	7.2
4	Chaeto_150	Fleshy	Chaetomorpha	9/24/19	150	16:23	469	31		51.64	5.16	6.0
4	Chaeto_150	Fleshy	Chaetomorpha	9/24/19	150	16:24	470	41		51.64	5.16	7.9
4	Chaeto_150	Fleshy	Chaetomorpha	9/24/19	150	16:25	471	37		51.64	5.16	7.2
4	Chaeto_150	Fleshy	Chaetomorpha	9/24/19	150	16:26	472	36		51.64	5.16	7.0
4	Chaeto_150	Fleshy	Chaetomorpha	9/24/19	150	16:27	473	51		51.64	5.16	9.9
4	Chaeto_150	Fleshy	Chaetomorpha	9/24/19	150	16:28	474	39		51.64	5.16	7.6
4	Chaeto_150	Fleshy	Chaetomorpha	9/24/19	150	16:29	475	40		51.64	5.16	7.7
4	Chaeto_150	Fleshy	Chaetomorpha	9/24/19	150	16:30	476	51		51.64	5.16	9.9
4	Chaeto_150	Fleshy	Chaetomorpha	9/24/19	150	16:31	477	39		51.64	5.16	7.6
4	Chaeto_150	Fleshy	Chaetomorpha	9/24/19	150	16:32	478	46		51.64	5.16	8.9
4	Chaeto_150	Fleshy	Chaetomorpha	9/24/19	150	16:33	479	47		51.64	5.16	9.1
4	Chaeto_150	Fleshy	Chaetomorpha	9/24/19	150	16:34	480	55		51.64	5.16	10.7
4	Chaeto_150	Fleshy	Chaetomorpha	9/24/19	150	16:35	481	49		51.64	5.16	9.5
4	Chaeto_150	Fleshy	Chaetomorpha	9/24/19	150	16:36	482	68		51.64	5.16	13.2
4	Chaeto_150	Fleshy	Chaetomorpha	9/24/19	150	16:37	483	56		51.64	5.16	10.8
4	Chaeto_150	Fleshy	Chaetomorpha	9/24/19	150	16:38	484	59	275.2	51.64	5.16	11.4
5	Favia_150	Calcifying	Favia	9/25/19	150	9:10	0	0	249.6	104.85	10.48	0.0
5	Favia_150	Calcifying	Favia	9/25/19	150	9:11	1	0		104.85	10.48	0.0
5	Favia_150	Calcifying	Favia	9/25/19	150	9:12	2	0		104.85	10.48	0.0
5	Favia_150	Calcifying	Favia	9/25/19	150	9:13	3	0		104.85	10.48	0.0
5	Favia_150	Calcifying	Favia	9/25/19	150	9:14	4	0		104.85	10.48	0.0
5	Favia_150	Calcifying	Favia	9/25/19	150	9:15	5	0		104.85	10.48	0.0
5	Favia_150	Calcifying	Favia	9/25/19	150	9:16	6	0		104.85	10.48	0.0
5	Favia_150	Calcifying	Favia	9/25/19	150	9:17	7	0		104.85	10.48	0.0
5	Favia_150	Calcifying	Favia	9/25/19	150	9:18	8	0		104.85	10.48	0.0
5	Favia_150	Calcifying	Favia	9/25/19	150	9:19	9	0		104.85	10.48	0.0
5	Favia_150	Calcifying	Favia	9/25/19	150	9:20	10	0		104.85	10.48	0.0
5	Favia_150	Calcifying	Favia	9/25/19	150	9:21	11	0		104.85	10.48	0.0
5	Favia_150	Calcifying	Favia	9/25/19	150	9:22	12	0		104.85	10.48	0.0
5	Favia_150	Calcifying	Favia	9/25/19	150	9:23	13	0		104.85	10.48	0.0
5	Favia_150	Calcifying	Favia	9/25/19	150	9:24	14	0		104.85	10.48	0.0
5	Favia_150	Calcifying	Favia	9/25/19	150	9:25	15	2		104.85	10.48	0.2
5	Favia_150	Calcifying	Favia	9/25/19	150	9:26	16	2		104.85	10.48	0.2
5	Favia_150	Calcifying	Favia	9/25/19	150	9:27	17	2		104.85	10.48	0.2
5	Favia_150	Calcifying	Favia	9/25/19	150	9:28	18	0		104.85	10.48	0.0
5	Favia_150	Calcifying	Favia	9/25/19	150	9:29	19	0	240	104.85	10.48	0.0
5	Favia_150	Calcifying	Favia	9/25/19	150	9:30	20	0		104.85	10.48	0.0
5	Favia_150	Calcifying	Favia	9/25/19	150	9:31	21	1		104.85	10.48	0.1
5	Favia_150	Calcifying	Favia	9/25/19	150	9:32	22	5		104.85	10.48	0.5
5	Favia_150	Calcifying	Favia	9/25/19	150	9:33	23	2		104.85	10.48	0.2
5	Favia_150	Calcifying	Favia	9/25/19	150	9:34	24	2		104.85	10.48	0.2
5	Favia_150	Calcifying	Favia	9/25/19	150	9:35	25	2		104.85	10.48	0.2
5	Favia_150	Calcifying	Favia	9/25/19	150	9:36	26	7		104.85	10.48	0.7
5	Favia_150	Calcifying	Favia	9/25/19	150	9:37	27	4		104.85	10.48	0.4
5	Favia_150	Calcifying	Favia	9/25/19	150	9:38	28	1		104.85	10.48	0.1
5	Favia_150	Calcifying	Favia	9/25/19	150	9:39	29	5		104.85	10.48	0.5
5	Favia_150	Calcifying	Favia	9/25/19	150	9:40	30	2		104.85	10.48	0.2
5	Favia_150	Calcifying	Favia	9/25/19	150	9:41	31	4		104.85	10.48	0.4
5	Favia_150	Calcifying	Favia	9/25/19	150	9:42	32	3		104.85	10.48	0.3
5	Favia_150	Calcifying	Favia	9/25/19	150	9:43	33	2		104.85	10.48	0.2
5	Favia_150	Calcifying	Favia	9/25/19	150	9:44	34	5	240	104.85	10.48	0.5
5	Favia_150	Calcifying	Favia	9/25/19	150	10:10	60	2	243.2	104.85	10.48	0.2
5	Favia_150	Calcifying	Favia	9/25/19	150	10:11	61	0		104.85	10.48	0.0
5	Favia_150	Calcifying	Favia	9/25/19	150	10:12	62	1		104.85	10.48	0.1
5	Favia_150	Calcifying	Favia	9/25/19	150	10:13	63	0		104.85	10.48	0.0
5	Favia_150	Calcifying	Favia	9/25/19	150	10:14	64	1		104.85	10.48	0.1
5	Favia_150	Calcifying	Favia	9/25/19	150	10:15	65	1		104.85	10.48	0.1
5	Favia_150	Calcifying	Favia	9/25/19	150	10:16	66	0		104.85	10.48	0.0
5	Favia_150	Calcifying	Favia	9/25/19	150	10:17	67	0		104.85	10.48	0.0
5	Favia_150	Calcifying	Favia	9/25/19	150	14:16	306	0	272	104.85	10.48	0.0
5	Favia_150	Calcifying	Favia	9/25/19	150	14:17	307	0		104.85	10.48	0.0
5	Favia_150	Calcifying	Favia	9/25/19	150	14:18	308	1		104.85	10.48	0.1
5	Favia_150	Calcifying	Favia	9/25/19	150	14:19	309	0		104.85	10.48	0.0
5	Favia_150	Calcifying	Favia	9/25/19	150	14:20	310	2		104.85	10.48	0.2
5	Favia_150	Calcifying	Favia	9/25/19	150	14:21	311	2		104.85	10.48	0.2
5	Favia_150	Calcifying	Favia	9/25/19	150	14:22	312	2		104.85	10.48	0.2
5	Favia_150	Calcifying	Favia	9/25/19	150	14:23	313	0		104.85	10.48	0.0
5	Favia_150	Calcifying	Favia	9/25/19	150	14:24	314	0		104.85	10.48	0.0
5	Favia_150	Calcifying	Favia	9/25/19	150	14:25	315	1		104.85	10.48	0.1
5	Favia_150	Calcifying	Favia	9/25/19	150	14:26	316	1		104.85	10.48	0.1
5	Favia_150	Calcifying	Favia	9/25/19	150	14:27	317	1		104.85	10.48	0.1
5	Favia_150	Calcifying	Favia	9/25/19	150	14:28	318	0		104.85	10.48	0.0
5	Favia_150	Calcifying	Favia	9/25/19	150	14:29	319	3		104.85	10.48	0.3
5	Favia_150	Calcifying	Favia	9/25/19	150	14:30	320	1		104.85	10.48	0.1
5	Favia_150	Calcifying	Favia	9/25/19	150	14:31	321	0		104.85	10.48	0.0
5	Favia_150	Calcifying	Favia	9/25/19	150	14:32	322	1		104.85	10.48	0.1
5	Favia_150	Calcifying	Favia	9/25/19	150	14:33	323	1	275.2	104.85	10.48	0.1
5	Favia_150	Calcifying	Favia	9/25/19	150	16:48	458	0		104.85	10.48	0.0
5	Favia_150	Calcifying	Favia	9/25/19	150	16:49	459	0	275.2	104.85	10.48	0.0
5	Favia_150	Calcifying	Favia	9/25/19	150	16:50	460	0		104.85	10.48	0.0
5	Favia_150	Calcifying	Favia	9/25/19	150	16:51	461	0		104.85	10.48	0.0
5	Favia_150	Calcifying	Favia	9/25/19	150	16:52	462	1		104.85	10.48	0.1
5	Favia_150	Calcifying	Favia	9/25/19	150	16:53	463	1		104.85	10.48	0.1
5	Favia_150	Calcifying	Favia	9/25/19	150	16:54	464	0		104.85	10.48	0.0
5	Favia_150	Calcifying	Favia	9/25/19	150	16:55	465	0		104.85	10.48	0.0
5	Favia_150	Calcifying	Favia	9/25/19	150	16:56	466	0		104.85	10.48	0.0
5	Favia_150	Calcifying	Favia	9/25/19	150	16:57	467	0		104.85	10.48	0.0
5	Favia_150	Calcifying	Favia	9/25/19	150	16:58	468	0		104.85	10.48	0.0
5	Favia_150	Calcifying	Favia	9/25/19	150	16:59	469	1	275.2	104.85	10.48	0.1
6	Montipora_150	Calcifying	Montipora	9/26/19	150	8:46	0	0	256	100.68	10.07	0.0
6	Montipora_150	Calcifying	Montipora	9/26/19	150	8:47	1	0		100.68	10.07	0.0
6	Montipora_150	Calcifying	Montipora	9/26/19	150	8:48	2	0		100.68	10.07	0.0
6	Montipora_150	Calcifying	Montipora	9/26/19	150	8:49	3	0		100.68	10.07	0.0
6	Montipora_150	Calcifying	Montipora	9/26/19	150	8:50	4	0		100.68	10.07	0.0
6	Montipora_150	Calcifying	Montipora	9/26/19	150	8:51	5	0		100.68	10.07	0.0
6	Montipora_150	Calcifying	Montipora	9/26/19	150	8:52	6	0		100.68	10.07	0.0
6	Montipora_150	Calcifying	Montipora	9/26/19	150	8:53	7	0		100.68	10.07	0.0
6	Montipora_150	Calcifying	Montipora	9/26/19	150	8:54	8	0		100.68	10.07	0.0
6	Montipora_150	Calcifying	Montipora	9/26/19	150	8:55	9	0		100.68	10.07	0.0
6	Montipora_150	Calcifying	Montipora	9/26/19	150	8:56	10	0		100.68	10.07	0.0
6	Montipora_150	Calcifying	Montipora	9/26/19	150	8:57	11	0		100.68	10.07	0.0
6	Montipora_150	Calcifying	Montipora	9/26/19	150	8:58	12	0		100.68	10.07	0.0
6	Montipora_150	Calcifying	Montipora	9/26/19	150	8:59	13	0		100.68	10.07	0.0
6	Montipora_150	Calcifying	Montipora	9/26/19	150	9:00	14	0	259.2	100.68	10.07	0.0
6	Montipora_150	Calcifying	Montipora	9/26/19	150	9:01	15	0		100.68	10.07	0.0
6	Montipora_150	Calcifying	Montipora	9/26/19	150	9:02	16	0		100.68	10.07	0.0
6	Montipora_150	Calcifying	Montipora	9/26/19	150	9:03	17	0		100.68	10.07	0.0
6	Montipora_150	Calcifying	Montipora	9/26/19	150	9:04	18	0		100.68	10.07	0.0
6	Montipora_150	Calcifying	Montipora	9/26/19	150	9:05	19	0		100.68	10.07	0.0
6	Montipora_150	Calcifying	Montipora	9/26/19	150	9:06	20	0		100.68	10.07	0.0
6	Montipora_150	Calcifying	Montipora	9/26/19	150	9:07	21	0		100.68	10.07	0.0
6	Montipora_150	Calcifying	Montipora	9/26/19	150	9:08	22	0		100.68	10.07	0.0
6	Montipora_150	Calcifying	Montipora	9/26/19	150	9:09	23	1		100.68	10.07	0.1
6	Montipora_150	Calcifying	Montipora	9/26/19	150	9:10	24	0		100.68	10.07	0.0
6	Montipora_150	Calcifying	Montipora	9/26/19	150	9:11	25	0		100.68	10.07	0.0
6	Montipora_150	Calcifying	Montipora	9/26/19	150	9:12	26	0		100.68	10.07	0.0
6	Montipora_150	Calcifying	Montipora	9/26/19	150	9:13	27	0		100.68	10.07	0.0
6	Montipora_150	Calcifying	Montipora	9/26/19	150	9:14	28	1		100.68	10.07	0.1
6	Montipora_150	Calcifying	Montipora	9/26/19	150	9:15	29	0		100.68	10.07	0.0
6	Montipora_150	Calcifying	Montipora	9/26/19	150	9:16	30	0	262.4	100.68	10.07	0.0
6	Montipora_150	Calcifying	Montipora	9/26/19	150	12:24	218	0	294.4	100.68	10.07	0.0
6	Montipora_150	Calcifying	Montipora	9/26/19	150	12:25	219	0		100.68	10.07	0.0
6	Montipora_150	Calcifying	Montipora	9/26/19	150	12:26	220	0		100.68	10.07	0.0
6	Montipora_150	Calcifying	Montipora	9/26/19	150	12:27	221	0		100.68	10.07	0.0
6	Montipora_150	Calcifying	Montipora	9/26/19	150	12:28	222	0		100.68	10.07	0.0
6	Montipora_150	Calcifying	Montipora	9/26/19	150	12:29	223	0		100.68	10.07	0.0
6	Montipora_150	Calcifying	Montipora	9/26/19	150	12:30	224	0		100.68	10.07	0.0
6	Montipora_150	Calcifying	Montipora	9/26/19	150	12:31	225	0		100.68	10.07	0.0
6	Montipora_150	Calcifying	Montipora	9/26/19	150	12:32	226	0		100.68	10.07	0.0
6	Montipora_150	Calcifying	Montipora	9/26/19	150	12:33	227	0		100.68	10.07	0.0
6	Montipora_150	Calcifying	Montipora	9/26/19	150	12:34	228	0		100.68	10.07	0.0
6	Montipora_150	Calcifying	Montipora	9/26/19	150	12:35	229	0		100.68	10.07	0.0
6	Montipora_150	Calcifying	Montipora	9/26/19	150	12:36	230	0		100.68	10.07	0.0
6	Montipora_150	Calcifying	Montipora	9/26/19	150	12:37	231	0		100.68	10.07	0.0
6	Montipora_150	Calcifying	Montipora	9/26/19	150	12:38	232	0		100.68	10.07	0.0
6	Montipora_150	Calcifying	Montipora	9/26/19	150	12:39	233	0		100.68	10.07	0.0
6	Montipora_150	Calcifying	Montipora	9/26/19	150	12:40	234	0		100.68	10.07	0.0
6	Montipora_150	Calcifying	Montipora	9/26/19	150	12:41	235	0		100.68	10.07	0.0
6	Montipora_150	Calcifying	Montipora	9/26/19	150	12:42	236	0		100.68	10.07	0.0
6	Montipora_150	Calcifying	Montipora	9/26/19	150	12:43	237	0		100.68	10.07	0.0
6	Montipora_150	Calcifying	Montipora	9/26/19	150	12:44	238	0		100.68	10.07	0.0
6	Montipora_150	Calcifying	Montipora	9/26/19	150	12:45	239	1		100.68	10.07	0.1
6	Montipora_150	Calcifying	Montipora	9/26/19	150	12:46	240	0		100.68	10.07	0.0
6	Montipora_150	Calcifying	Montipora	9/26/19	150	12:47	241	0		100.68	10.07	0.0
6	Montipora_150	Calcifying	Montipora	9/26/19	150	12:48	242	0		100.68	10.07	0.0
6	Montipora_150	Calcifying	Montipora	9/26/19	150	12:49	243	0	297.6	100.68	10.07	0.0
6	Montipora_150	Calcifying	Montipora	9/26/19	150	13:33	287	0	297.6	100.68	10.07	0.0
6	Montipora_150	Calcifying	Montipora	9/26/19	150	13:34	288	0		100.68	10.07	0.0
6	Montipora_150	Calcifying	Montipora	9/26/19	150	13:35	289	0		100.68	10.07	0.0
6	Montipora_150	Calcifying	Montipora	9/26/19	150	13:36	290	0		100.68	10.07	0.0
6	Montipora_150	Calcifying	Montipora	9/26/19	150	13:37	291	0		100.68	10.07	0.0
6	Montipora_150	Calcifying	Montipora	9/26/19	150	13:38	292	0		100.68	10.07	0.0
6	Montipora_150	Calcifying	Montipora	9/26/19	150	13:39	293	0		100.68	10.07	0.0
6	Montipora_150	Calcifying	Montipora	9/26/19	150	13:40	294	0		100.68	10.07	0.0
6	Montipora_150	Calcifying	Montipora	9/26/19	150	13:41	295	0		100.68	10.07	0.0
6	Montipora_150	Calcifying	Montipora	9/26/19	150	13:42	296	0		100.68	10.07	0.0
6	Montipora_150	Calcifying	Montipora	9/26/19	150	13:43	297	0		100.68	10.07	0.0
6	Montipora_150	Calcifying	Montipora	9/26/19	150	13:44	298	0		100.68	10.07	0.0
6	Montipora_150	Calcifying	Montipora	9/26/19	150	13:45	299	1		100.68	10.07	0.1
6	Montipora_150	Calcifying	Montipora	9/26/19	150	13:46	300	1		100.68	10.07	0.1
6	Montipora_150	Calcifying	Montipora	9/26/19	150	13:47	301	0		100.68	10.07	0.0
6	Montipora_150	Calcifying	Montipora	9/26/19	150	13:48	302	0		100.68	10.07	0.0
6	Montipora_150	Calcifying	Montipora	9/26/19	150	13:49	303	0		100.68	10.07	0.0
6	Montipora_150	Calcifying	Montipora	9/26/19	150	13:50	304	0	304	100.68	10.07	0.0
6	Montipora_150	Calcifying	Montipora	9/26/19	150	17:12	506	0	323.2	100.68	10.07	0.0
6	Montipora_150	Calcifying	Montipora	9/26/19	150	17:13	505	0		100.68	10.07	0.0
6	Montipora_150	Calcifying	Montipora	9/26/19	150	17:14	506	0		100.68	10.07	0.0
6	Montipora_150	Calcifying	Montipora	9/26/19	150	17:15	507	0		100.68	10.07	0.0
6	Montipora_150	Calcifying	Montipora	9/26/19	150	17:16	508	0		100.68	10.07	0.0
6	Montipora_150	Calcifying	Montipora	9/26/19	150	17:17	509	0		100.68	10.07	0.0
6	Montipora_150	Calcifying	Montipora	9/26/19	150	17:18	510	0		100.68	10.07	0.0
6	Montipora_150	Calcifying	Montipora	9/26/19	150	17:19	511	0		100.68	10.07	0.0
6	Montipora_150	Calcifying	Montipora	9/26/19	150	17:20	512	0		100.68	10.07	0.0
6	Montipora_150	Calcifying	Montipora	9/26/19	150	17:21	513	0		100.68	10.07	0.0
6	Montipora_150	Calcifying	Montipora	9/26/19	150	17:22	514	0		100.68	10.07	0.0
6	Montipora_150	Calcifying	Montipora	9/26/19	150	17:23	515	0		100.68	10.07	0.0
6	Montipora_150	Calcifying	Montipora	9/26/19	150	17:24	516	0		100.68	10.07	0.0
6	Montipora_150	Calcifying	Montipora	9/26/19	150	17:25	517	0		100.68	10.07	0.0
6	Montipora_150	Calcifying	Montipora	9/26/19	150	17:26	518	0		100.68	10.07	0.0
6	Montipora_150	Calcifying	Montipora	9/26/19	150	17:27	519	0		100.68	10.07	0.0
6	Montipora_150	Calcifying	Montipora	9/26/19	150	17:28	520	0		100.68	10.07	0.0
6	Montipora_150	Calcifying	Montipora	9/26/19	150	17:29	521	1		100.68	10.07	0.1
6	Montipora_150	Calcifying	Montipora	9/26/19	150	17:30	522	0	323.2	100.68	10.07	0.0
7	Graci_150	Fleshy	Gracilaria	9/27/19	150	8:32	0	0	259.2	48.73	4.87	0.0
7	Graci_150	Fleshy	Gracilaria	9/27/19	150	8:33	1	0		48.73	4.87	0.0
7	Graci_150	Fleshy	Gracilaria	9/27/19	150	8:34	2	0		48.73	4.87	0.0
7	Graci_150	Fleshy	Gracilaria	9/27/19	150	8:35	3	0		48.73	4.87	0.0
7	Graci_150	Fleshy	Gracilaria	9/27/19	150	8:36	4	0		48.73	4.87	0.0
7	Graci_150	Fleshy	Gracilaria	9/27/19	150	8:37	5	0		48.73	4.87	0.0
7	Graci_150	Fleshy	Gracilaria	9/27/19	150	8:38	6	0		48.73	4.87	0.0
7	Graci_150	Fleshy	Gracilaria	9/27/19	150	8:39	7	0		48.73	4.87	0.0
7	Graci_150	Fleshy	Gracilaria	9/27/19	150	8:40	8	0		48.73	4.87	0.0
7	Graci_150	Fleshy	Gracilaria	9/27/19	150	8:41	9	0		48.73	4.87	0.0
7	Graci_150	Fleshy	Gracilaria	9/27/19	150	8:42	10	0		48.73	4.87	0.0
7	Graci_150	Fleshy	Gracilaria	9/27/19	150	8:43	11	0		48.73	4.87	0.0
7	Graci_150	Fleshy	Gracilaria	9/27/19	150	8:44	12	0		48.73	4.87	0.0
7	Graci_150	Fleshy	Gracilaria	9/27/19	150	8:45	13	0	243.2	48.73	4.87	0.0
7	Graci_150	Fleshy	Gracilaria	9/27/19	150	8:46	14	0		48.73	4.87	0.0
7	Graci_150	Fleshy	Gracilaria	9/27/19	150	8:47	15	0		48.73	4.87	0.0
7	Graci_150	Fleshy	Gracilaria	9/27/19	150	8:48	16	0		48.73	4.87	0.0
7	Graci_150	Fleshy	Gracilaria	9/27/19	150	8:49	17	0		48.73	4.87	0.0
7	Graci_150	Fleshy	Gracilaria	9/27/19	150	8:50	18	0		48.73	4.87	0.0
7	Graci_150	Fleshy	Gracilaria	9/27/19	150	8:51	19	0		48.73	4.87	0.0
7	Graci_150	Fleshy	Gracilaria	9/27/19	150	8:52	20	0		48.73	4.87	0.0
7	Graci_150	Fleshy	Gracilaria	9/27/19	150	8:53	21	0		48.73	4.87	0.0
7	Graci_150	Fleshy	Gracilaria	9/27/19	150	8:54	22	0		48.73	4.87	0.0
7	Graci_150	Fleshy	Gracilaria	9/27/19	150	8:55	23	0		48.73	4.87	0.0
7	Graci_150	Fleshy	Gracilaria	9/27/19	150	8:56	24	0		48.73	4.87	0.0
7	Graci_150	Fleshy	Gracilaria	9/27/19	150	8:57	25	0		48.73	4.87	0.0
7	Graci_150	Fleshy	Gracilaria	9/27/19	150	8:58	26	0		48.73	4.87	0.0
7	Graci_150	Fleshy	Gracilaria	9/27/19	150	8:59	27	0		48.73	4.87	0.0
7	Graci_150	Fleshy	Gracilaria	9/27/19	150	9:00	28	4	252.8	48.73	4.87	0.8
7	Graci_150	Fleshy	Gracilaria	9/27/19	150	9:01	29	1		48.73	4.87	0.2
7	Graci_150	Fleshy	Gracilaria	9/27/19	150	9:02	30	3		48.73	4.87	0.6
7	Graci_150	Fleshy	Gracilaria	9/27/19	150	9:03	31	0		48.73	4.87	0.0
7	Graci_150	Fleshy	Gracilaria	9/27/19	150	9:04	32	1		48.73	4.87	0.2
7	Graci_150	Fleshy	Gracilaria	9/27/19	150	9:05	33	4		48.73	4.87	0.8
7	Graci_150	Fleshy	Gracilaria	9/27/19	150	9:06	34	3		48.73	4.87	0.6
7	Graci_150	Fleshy	Gracilaria	9/27/19	150	9:07	35	3		48.73	4.87	0.6
7	Graci_150	Fleshy	Gracilaria	9/27/19	150	9:08	36	0		48.73	4.87	0.0
7	Graci_150	Fleshy	Gracilaria	9/27/19	150	9:09	37	3		48.73	4.87	0.6
7	Graci_150	Fleshy	Gracilaria	9/27/19	150	9:10	38	2		48.73	4.87	0.4
7	Graci_150	Fleshy	Gracilaria	9/27/19	150	9:11	39	1		48.73	4.87	0.2
7	Graci_150	Fleshy	Gracilaria	9/27/19	150	9:12	40	0		48.73	4.87	0.0
7	Graci_150	Fleshy	Gracilaria	9/27/19	150	9:13	41	2		48.73	4.87	0.4
7	Graci_150	Fleshy	Gracilaria	9/27/19	150	9:14	42	5		48.73	4.87	1.0
7	Graci_150	Fleshy	Gracilaria	9/27/19	150	9:15	43	2	256	48.73	4.87	0.4
7	Graci_150	Fleshy	Gracilaria	9/27/19	150	10:02	90	4	262.4	48.73	4.87	0.8
7	Graci_150	Fleshy	Gracilaria	9/27/19	150	10:03	91	3		48.73	4.87	0.6
7	Graci_150	Fleshy	Gracilaria	9/27/19	150	10:04	92	2		48.73	4.87	0.4
7	Graci_150	Fleshy	Gracilaria	9/27/19	150	10:05	93	3		48.73	4.87	0.6
7	Graci_150	Fleshy	Gracilaria	9/27/19	150	10:06	94	7		48.73	4.87	1.4
7	Graci_150	Fleshy	Gracilaria	9/27/19	150	10:07	95	3		48.73	4.87	0.6
7	Graci_150	Fleshy	Gracilaria	9/27/19	150	10:36	124	7	265.6	48.73	4.87	1.4
7	Graci_150	Fleshy	Gracilaria	9/27/19	150	10:37	125	8		48.73	4.87	1.6
7	Graci_150	Fleshy	Gracilaria	9/27/19	150	10:38	126	4		48.73	4.87	0.8
7	Graci_150	Fleshy	Gracilaria	9/27/19	150	10:39	124	7		48.73	4.87	1.4
7	Graci_150	Fleshy	Gracilaria	9/27/19	150	10:40	127	9		48.73	4.87	1.8
7	Graci_150	Fleshy	Gracilaria	9/27/19	150	10:41	128	4		48.73	4.87	0.8
7	Graci_150	Fleshy	Gracilaria	9/27/19	150	10:42	124	5		48.73	4.87	1.0
7	Graci_150	Fleshy	Gracilaria	9/27/19	150	10:43	129	4		48.73	4.87	0.8
7	Graci_150	Fleshy	Gracilaria	9/27/19	150	10:44	124	4		48.73	4.87	0.8
7	Graci_150	Fleshy	Gracilaria	9/27/19	150	10:45	130	5		48.73	4.87	1.0
7	Graci_150	Fleshy	Gracilaria	9/27/19	150	10:46	124	5		48.73	4.87	1.0
7	Graci_150	Fleshy	Gracilaria	9/27/19	150	10:47	131	0		48.73	4.87	0.0
7	Graci_150	Fleshy	Gracilaria	9/27/19	150	10:48	124	0		48.73	4.87	0.0
7	Graci_150	Fleshy	Gracilaria	9/27/19	150	10:49	132	5		48.73	4.87	1.0
7	Graci_150	Fleshy	Gracilaria	9/27/19	150	10:50	124	3		48.73	4.87	0.6
7	Graci_150	Fleshy	Gracilaria	9/27/19	150	10:51	133	4		48.73	4.87	0.8
7	Graci_150	Fleshy	Gracilaria	9/27/19	150	10:52	124	5	265.6	48.73	4.87	1.0
7	Graci_150	Fleshy	Gracilaria	9/27/19	150	11:21	153	10	262.4	48.73	4.87	2.1
7	Graci_150	Fleshy	Gracilaria	9/27/19	150	11:22	154	3		48.73	4.87	0.6
7	Graci_150	Fleshy	Gracilaria	9/27/19	150	11:23	155	3		48.73	4.87	0.6
7	Graci_150	Fleshy	Gracilaria	9/27/19	150	11:24	156	2		48.73	4.87	0.4
7	Graci_150	Fleshy	Gracilaria	9/27/19	150	11:25	157	6		48.73	4.87	1.2
7	Graci_150	Fleshy	Gracilaria	9/27/19	150	11:26	158	3		48.73	4.87	0.6
7	Graci_150	Fleshy	Gracilaria	9/27/19	150	11:27	159	3		48.73	4.87	0.6
7	Graci_150	Fleshy	Gracilaria	9/27/19	150	11:28	160	4		48.73	4.87	0.8
7	Graci_150	Fleshy	Gracilaria	9/27/19	150	11:29	161	8		48.73	4.87	1.6
7	Graci_150	Fleshy	Gracilaria	9/27/19	150	11:30	162	4		48.73	4.87	0.8
7	Graci_150	Fleshy	Gracilaria	9/27/19	150	11:31	163	4		48.73	4.87	0.8
7	Graci_150	Fleshy	Gracilaria	9/27/19	150	11:32	164	3		48.73	4.87	0.6
7	Graci_150	Fleshy	Gracilaria	9/27/19	150	11:33	165	5		48.73	4.87	1.0
7	Graci_150	Fleshy	Gracilaria	9/27/19	150	11:34	166	1		48.73	4.87	0.2
7	Graci_150	Fleshy	Gracilaria	9/27/19	150	11:35	167	5		48.73	4.87	1.0
7	Graci_150	Fleshy	Gracilaria	9/27/19	150	11:36	168	8		48.73	4.87	1.6
7	Graci_150	Fleshy	Gracilaria	9/27/19	150	11:37	169	7		48.73	4.87	1.4
7	Graci_150	Fleshy	Gracilaria	9/27/19	150	13:06	258	2	275.2	48.73	4.87	0.4
7	Graci_150	Fleshy	Gracilaria	9/27/19	150	13:07	259	5		48.73	4.87	1.0
7	Graci_150	Fleshy	Gracilaria	9/27/19	150	13:08	260	3		48.73	4.87	0.6
7	Graci_150	Fleshy	Gracilaria	9/27/19	150	13:09	261	3		48.73	4.87	0.6
7	Graci_150	Fleshy	Gracilaria	9/27/19	150	13:10	262	6		48.73	4.87	1.2
7	Graci_150	Fleshy	Gracilaria	9/27/19	150	13:11	263	4		48.73	4.87	0.8
7	Graci_150	Fleshy	Gracilaria	9/27/19	150	13:12	264	5		48.73	4.87	1.0
7	Graci_150	Fleshy	Gracilaria	9/27/19	150	13:13	265	6		48.73	4.87	1.2
7	Graci_150	Fleshy	Gracilaria	9/27/19	150	13:14	266	7		48.73	4.87	1.4
7	Graci_150	Fleshy	Gracilaria	9/27/19	150	13:15	267	3		48.73	4.87	0.6
7	Graci_150	Fleshy	Gracilaria	9/27/19	150	13:16	268	1		48.73	4.87	0.2
7	Graci_150	Fleshy	Gracilaria	9/27/19	150	13:17	269	3		48.73	4.87	0.6
7	Graci_150	Fleshy	Gracilaria	9/27/19	150	13:18	270	4		48.73	4.87	0.8
7	Graci_150	Fleshy	Gracilaria	9/27/19	150	13:19	271	1		48.73	4.87	0.2
7	Graci_150	Fleshy	Gracilaria	9/27/19	150	13:20	272	6		48.73	4.87	1.2
7	Graci_150	Fleshy	Gracilaria	9/27/19	150	13:21	273	3		48.73	4.87	0.6
7	Graci_150	Fleshy	Gracilaria	9/27/19	150	13:22	274	1		48.73	4.87	0.2
7	Graci_150	Fleshy	Gracilaria	9/27/19	150	13:23	275	2		48.73	4.87	0.4
7	Graci_150	Fleshy	Gracilaria	9/27/19	150	13:24	276	4		48.73	4.87	0.8
7	Graci_150	Fleshy	Gracilaria	9/27/19	150	13:25	277	3		48.73	4.87	0.6
7	Graci_150	Fleshy	Gracilaria	9/27/19	150	13:26	278	4		48.73	4.87	0.8
7	Graci_150	Fleshy	Gracilaria	9/27/19	150	13:27	279	4		48.73	4.87	0.8
7	Graci_150	Fleshy	Gracilaria	9/27/19	150	13:28	280	2		48.73	4.87	0.4
7	Graci_150	Fleshy	Gracilaria	9/27/19	150	13:29	281	4		48.73	4.87	0.8
7	Graci_150	Fleshy	Gracilaria	9/27/19	150	13:30	282	2		48.73	4.87	0.4
7	Graci_150	Fleshy	Gracilaria	9/27/19	150	13:31	283	4		48.73	4.87	0.8
7	Graci_150	Fleshy	Gracilaria	9/27/19	150	13:32	284	4		48.73	4.87	0.8
7	Graci_150	Fleshy	Gracilaria	9/27/19	150	13:33	285	6		48.73	4.87	1.2
7	Graci_150	Fleshy	Gracilaria	9/27/19	150	13:34	286	6		48.73	4.87	1.2
7	Graci_150	Fleshy	Gracilaria	9/27/19	150	13:35	287	1		48.73	4.87	0.2
7	Graci_150	Fleshy	Gracilaria	9/27/19	150	13:36	288	6		48.73	4.87	1.2
7	Graci_150	Fleshy	Gracilaria	9/27/19	150	13:37	289	2	278.4	48.73	4.87	0.4
7	Graci_150	Fleshy	Gracilaria	9/27/19	150	15:17	369	14		48.73	4.87	2.9
7	Graci_150	Fleshy	Gracilaria	9/27/19	150	15:18	370	26	278.4	48.73	4.87	5.3
7	Graci_150	Fleshy	Gracilaria	9/27/19	150	15:19	371	22		48.73	4.87	4.5
7	Graci_150	Fleshy	Gracilaria	9/27/19	150	15:20	372	18		48.73	4.87	3.7
7	Graci_150	Fleshy	Gracilaria	9/27/19	150	15:21	373	25		48.73	4.87	5.1
7	Graci_150	Fleshy	Gracilaria	9/27/19	150	15:22	374	22		48.73	4.87	4.5
7	Graci_150	Fleshy	Gracilaria	9/27/19	150	15:23	375	17		48.73	4.87	3.5
7	Graci_150	Fleshy	Gracilaria	9/27/19	150	15:24	376	17		48.73	4.87	3.5
7	Graci_150	Fleshy	Gracilaria	9/27/19	150	15:25	377	22		48.73	4.87	4.5
7	Graci_150	Fleshy	Gracilaria	9/27/19	150	15:26	378	28		48.73	4.87	5.7
7	Graci_150	Fleshy	Gracilaria	9/27/19	150	15:27	379	23		48.73	4.87	4.7
7	Graci_150	Fleshy	Gracilaria	9/27/19	150	15:28	380	19		48.73	4.87	3.9
7	Graci_150	Fleshy	Gracilaria	9/27/19	150	15:29	381	16		48.73	4.87	3.3
7	Graci_150	Fleshy	Gracilaria	9/27/19	150	15:30	382	23		48.73	4.87	4.7
7	Graci_150	Fleshy	Gracilaria	9/27/19	150	15:31	383	28		48.73	4.87	5.7
7	Graci_150	Fleshy	Gracilaria	9/27/19	150	15:32	384	17		48.73	4.87	3.5
7	Graci_150	Fleshy	Gracilaria	9/27/19	150	15:33	385	22		48.73	4.87	4.5
7	Graci_150	Fleshy	Gracilaria	9/27/19	150	15:34	386	22		48.73	4.87	4.5
7	Graci_150	Fleshy	Gracilaria	9/27/19	150	15:35	387	27		48.73	4.87	5.5
7	Graci_150	Fleshy	Gracilaria	9/27/19	150	15:36	388	17		48.73	4.87	3.5
7	Graci_150	Fleshy	Gracilaria	9/27/19	150	15:37	389	16		48.73	4.87	3.3
7	Graci_150	Fleshy	Gracilaria	9/27/19	150	15:38	390	21		48.73	4.87	4.3
7	Graci_150	Fleshy	Gracilaria	9/27/19	150	15:39	391	21		48.73	4.87	4.3
7	Graci_150	Fleshy	Gracilaria	9/27/19	150	15:40	392	18		48.73	4.87	3.7
7	Graci_150	Fleshy	Gracilaria	9/27/19	150	15:41	393	14	278.4	48.73	4.87	2.9
7	Graci_150	Fleshy	Gracilaria	9/27/19	150	16:32	444	11	281.6	48.73	4.87	2.3
7	Graci_150	Fleshy	Gracilaria	9/27/19	150	16:33	445	6		48.73	4.87	1.2
7	Graci_150	Fleshy	Gracilaria	9/27/19	150	16:34	446	8		48.73	4.87	1.6
7	Graci_150	Fleshy	Gracilaria	9/27/19	150	16:35	447	10		48.73	4.87	2.1
7	Graci_150	Fleshy	Gracilaria	9/27/19	150	16:36	448	9		48.73	4.87	1.8
7	Graci_150	Fleshy	Gracilaria	9/27/19	150	16:37	449	7		48.73	4.87	1.4
7	Graci_150	Fleshy	Gracilaria	9/27/19	150	16:38	450	6		48.73	4.87	1.2
7	Graci_150	Fleshy	Gracilaria	9/27/19	150	16:39	451	5		48.73	4.87	1.0
7	Graci_150	Fleshy	Gracilaria	9/27/19	150	16:40	452	9		48.73	4.87	1.8
7	Graci_150	Fleshy	Gracilaria	9/27/19	150	16:41	453	10		48.73	4.87	2.1
7	Graci_150	Fleshy	Gracilaria	9/27/19	150	16:42	454	3		48.73	4.87	0.6
7	Graci_150	Fleshy	Gracilaria	9/27/19	150	16:43	455	12		48.73	4.87	2.5
7	Graci_150	Fleshy	Gracilaria	9/27/19	150	16:44	456	17		48.73	4.87	3.5
7	Graci_150	Fleshy	Gracilaria	9/27/19	150	16:45	457	14		48.73	4.87	2.9
7	Graci_150	Fleshy	Gracilaria	9/27/19	150	16:46	458	14		48.73	4.87	2.9
7	Graci_150	Fleshy	Gracilaria	9/27/19	150	16:47	459	6		48.73	4.87	1.2
7	Graci_150	Fleshy	Gracilaria	9/27/19	150	16:48	460	7		48.73	4.87	1.4
7	Graci_150	Fleshy	Gracilaria	9/27/19	150	16:49	461	11		48.73	4.87	2.3
7	Graci_150	Fleshy	Gracilaria	9/27/19	150	16:50	462	7		48.73	4.87	1.4
7	Graci_150	Fleshy	Gracilaria	9/27/19	150	16:51	463	9		48.73	4.87	1.8
7	Graci_150	Fleshy	Gracilaria	9/27/19	150	16:52	464	13		48.73	4.87	2.7
7	Graci_150	Fleshy	Gracilaria	9/27/19	150	16:53	465	5		48.73	4.87	1.0
7	Graci_150	Fleshy	Gracilaria	9/27/19	150	16:54	466	7		48.73	4.87	1.4
7	Graci_150	Fleshy	Gracilaria	9/27/19	150	16:55	467	7		48.73	4.87	1.4
7	Graci_150	Fleshy	Gracilaria	9/27/19	150	16:56	468	4		48.73	4.87	0.8
7	Graci_150	Fleshy	Gracilaria	9/27/19	150	16:57	469	10		48.73	4.87	2.1
7	Graci_150	Fleshy	Gracilaria	9/27/19	150	16:58	470	6		48.73	4.87	1.2
7	Graci_150	Fleshy	Gracilaria	9/27/19	150	16:59	471	8		48.73	4.87	1.6
7	Graci_150	Fleshy	Gracilaria	9/27/19	150	17:00	472	6		48.73	4.87	1.2
7	Graci_150	Fleshy	Gracilaria	9/27/19	150	17:01	473	7		48.73	4.87	1.4
7	Graci_150	Fleshy	Gracilaria	9/27/19	150	17:02	474	11		48.73	4.87	2.3
7	Graci_150	Fleshy	Gracilaria	9/27/19	150	17:03	475	10		48.73	4.87	2.1
7	Graci_150	Fleshy	Gracilaria	9/27/19	150	17:04	476	3		48.73	4.87	0.6
7	Graci_150	Fleshy	Gracilaria	9/27/19	150	17:05	477	5		48.73	4.87	1.0
7	Graci_150	Fleshy	Gracilaria	9/27/19	150	17:06	478	9		48.73	4.87	1.8
7	Graci_150	Fleshy	Gracilaria	9/27/19	150	17:07	479	7		48.73	4.87	1.4
7	Graci_150	Fleshy	Gracilaria	9/27/19	150	17:30	502	3	272	48.73	4.87	0.6
7	Graci_150	Fleshy	Gracilaria	9/27/19	150	17:31	503	6		48.73	4.87	1.2
7	Graci_150	Fleshy	Gracilaria	9/27/19	150	17:32	504	8		48.73	4.87	1.6
7	Graci_150	Fleshy	Gracilaria	9/27/19	150	17:33	505	2		48.73	4.87	0.4
7	Graci_150	Fleshy	Gracilaria	9/27/19	150	17:34	506	8		48.73	4.87	1.6
7	Graci_150	Fleshy	Gracilaria	9/27/19	150	17:35	507	8		48.73	4.87	1.6
7	Graci_150	Fleshy	Gracilaria	9/27/19	150	17:36	508	8		48.73	4.87	1.6
7	Graci_150	Fleshy	Gracilaria	9/27/19	150	17:37	509	6		48.73	4.87	1.2
7	Graci_150	Fleshy	Gracilaria	9/27/19	150	17:38	510	3		48.73	4.87	0.6
7	Graci_150	Fleshy	Gracilaria	9/27/19	150	17:39	511	8		48.73	4.87	1.6
7	Graci_150	Fleshy	Gracilaria	9/27/19	150	17:40	512	9		48.73	4.87	1.8
7	Graci_150	Fleshy	Gracilaria	9/27/19	150	17:41	513	8		48.73	4.87	1.6
7	Graci_150	Fleshy	Gracilaria	9/27/19	150	17:42	514	4		48.73	4.87	0.8
7	Graci_150	Fleshy	Gracilaria	9/27/19	150	17:43	515	9		48.73	4.87	1.8
7	Graci_150	Fleshy	Gracilaria	9/27/19	150	17:44	516	9		48.73	4.87	1.8
7	Graci_150	Fleshy	Gracilaria	9/27/19	150	17:45	517	6		48.73	4.87	1.2
7	Graci_150	Fleshy	Gracilaria	9/27/19	150	17:46	518	9		48.73	4.87	1.8
7	Graci_150	Fleshy	Gracilaria	9/27/19	150	17:47	519	10		48.73	4.87	2.1
7	Graci_150	Fleshy	Gracilaria	9/27/19	150	17:48	520	5		48.73	4.87	1.0
7	Graci_150	Fleshy	Gracilaria	9/27/19	150	17:49	521	6		48.73	4.87	1.2
7	Graci_150	Fleshy	Gracilaria	9/27/19	150	17:50	522	5		48.73	4.87	1.0
7	Graci_150	Fleshy	Gracilaria	9/27/19	150	17:51	523	4		48.73	4.87	0.8
7	Graci_150	Fleshy	Gracilaria	9/27/19	150	17:52	524	7		48.73	4.87	1.4
7	Graci_150	Fleshy	Gracilaria	9/27/19	150	17:53	525	2		48.73	4.87	0.4
7	Graci_150	Fleshy	Gracilaria	9/27/19	150	17:54	526	9		48.73	4.87	1.8
7	Graci_150	Fleshy	Gracilaria	9/27/19	150	17:55	527	4		48.73	4.87	0.8
7	Graci_150	Fleshy	Gracilaria	9/27/19	150	17:56	528	13		48.73	4.87	2.7
7	Graci_150	Fleshy	Gracilaria	9/27/19	150	17:57	529	5		48.73	4.87	1.0
7	Graci_150	Fleshy	Gracilaria	9/27/19	150	17:58	530	9	277.44	48.73	4.87	1.8
