# Supplementary material for: Biophysical and physiological processes causing oxygen loss from coral reefs
Source: eLife. 2019 Dec 3;8:e49114. doi: 10.7554/eLife.49114 (PMC6890468; doi:10.7554/eLife.49114)
Supplement: Figure 5—source data 2. [file elife-49114-fig5-data2.csv]

Organism	Net dO2 production (umol per cm2 per day)	Net dO2 production (umol per m2 per day)	Gas O2 producton (umol per cm2 per day)	Gas O2 producton (umol per m2 per day)	Average gas O2 producton (umol per m2 per day)	Microbial respiration (umol O2/cellx10^6/day)	Microbial abundance in POP exp2 (cells /ml)	Microbial abundance in POP exp2 (cells .10^6/ml)	Microbial respiration accounting for bacterial numbers (umol O2/day/L)	Microbial respiration accounting for bacterial numbers (umol O2/day/m3)	Average Microbial respiration accounting for bacterial numbers (umol O2/day/m3)	Gross dO2 production (net dO2 + microbial respiration) (umol per m2 per day)	Total O2 production (gross dO2 + gas O2)	Average Total O2 production per m2 (gross dO2 + gas O2)	Percentage of O2 lost by microbial respiration (Microbial consumption *100/Total production)	Average Percentage of O2 lost by microbial respiration (Microbial consumption *100/Total production)	Percentage of O2 lost by ebbulition (gas O2 *100/Total production)	Average Percentage of O2 lost by ebbulition (gas O2 *100/Total production)
Coral	9.007629992	90076.29992	0	0	921.0401725	0.011808	774198.4	0.7741984	9.141734707	9141.734707	8930.45933	99218.03463	99218.03463	85563.90579	9.213783302	10.78819762	0	1.23608423
Coral	9.657438807	96574.38807	0	0		0.010224	765783.2	0.7657832	7.829367437	7829.367437		104403.7555	104403.7555		7.499124336		0
Coral	7.583179472	75831.79472	0	0		0.016272	699513.5	0.6995135	11.38248367	11382.48367		87214.27839	87214.27839		13.05116993		0
Coral	5.356771262	53567.71262	0	0		0.013392	664800.8	0.6648008	8.903012314	8903.012314		62470.72494	62470.72494		14.25149512		0
Coral	6.251183611	62511.83611	0.460520086	4605.200863		0.010416	710032.5	0.7100325	7.39569852	7395.69852		69907.53463	74512.73549		9.925415395		6.180421148
Fleshy macroalgae	5.543621568	55436.21568	3.769293281	37692.93281	38639.37801	0.026112	4828221	4.828221	126.0745068	126074.5068	92249.24008	181510.7224	219203.6552	196046.6788	57.51478305	46.79368015	17.19539429	19.98635465
Fleshy macroalgae	5.493989058	54939.89058	4.267927444	42679.27444		0.017136	5617146	5.617146	96.25541386	96255.41386		151195.3044	193874.5789		49.64829036		22.01385797
Fleshy macroalgae	6.861437339	68614.37339	3.371330251	33713.30251		0.018672	5028082	5.028082	93.8843471	93884.3471		162498.7205	196212.023		47.84841707		17.18207783
Fleshy macroalgae	4.838235035	48382.35035	4.677704496	46777.04496		0.013728	5511956	5.511956	75.66813197	75668.13197		124050.4823	170827.5273		44.29504611		27.3826155
Fleshy macroalgae	9.841747348	98417.47348	3.233433535	32334.33535		0.022128	3134662	3.134662	69.36380074	69363.80074		167781.2742	200115.6096		34.66186415		16.15782768
										*Assumes a 1 x 1 x 1 m of reef (with microbial respiration taking place in 1 m3 of water column)
Algae Percentage	Algae in m2	Coral in m2	Total benthic production in m2	Total Microbial respiration per m3	Percent Microbial respiration per m3	Total gas production	Percent gas production	Combined respiration and ebulition
0	0	1	85563.90579	8930.45933	10.43718055	921.0401725	1.076435401	11.51361595
10	0.1	0.9	96612.18309	17262.33741	17.86766105	4692.873957	4.857434959
20	0.2	0.8	107660.4604	25594.21548	23.77308753	8464.707741	7.86241087
30	0.3	0.7	118708.7377	33926.09356	28.57927244	12236.54152	10.30803778
40	0.4	0.6	129757.015	42257.97163	32.56700351	16008.37531	12.33719449
50	0.5	0.5	140805.2923	50589.84971	35.92894051	19780.20909	14.04791593	49.97685645
60	0.6	0.4	151853.5696	58921.72778	38.80167449	23552.04288	15.50970645
70	0.7	0.3	162901.8469	67253.60586	41.28474117	27323.87666	16.77321478
80	0.8	0.2	173950.1242	75585.48393	43.4523886	31095.71044	17.87622204
90	0.9	0.1	184998.4015	83917.36201	45.36112817	34867.54423	18.84748406
100	1	0	196046.6788	92249.24008	47.0547324	38639.37801	19.70927447	66.76400687
